# Supplementary material for: Development and Optimization of Rice and Teff Based Gluten-Free Mixes for Traditional Algerian Pancakes: Evaluation of Technological Properties, Nutritional Quality, and Sensory Attributes
Source: Foods. 2026 May 25;15(11):1867. doi: 10.3390/foods15111867 (PMC13257189; doi:10.3390/foods15111867)
Supplement: Supplementary file 1 [file foods-15-01867-s001.zip]

Archive with 1 entries (1 files):
- foods-4302180-supplementary.pdf
